# Supplementary material for: Hydroxylation of Progesterone and Its Derivatives by the Entomopathogenic Strain Isaria farinosa KCh KW1.1
Source: Int J Mol Sci. 2022 Jun 24;23(13):7015. doi: 10.3390/ijms23137015 (PMC9266320; doi:10.3390/ijms23137015)
Supplement: Supplementary file 1 [file ijms-23-07015-s001.zip]

Archive with 1 entries (1 files):
- ijms-1745919-supplementary.pdf
